# Supplementary material for: Tepilamide Fumarate as a Novel Potentiator of Virus-Based Therapy
Source: Viruses. 2024 Jun 5;16(6):920. doi: 10.3390/v16060920 (PMC11209164; doi:10.3390/v16060920)
Supplement: Supplementary file 1 [file viruses-16-00920-s001.zip]

Archive with 1 entries (1 files):
- viruses-3029725-supplementary.pdf
